# Supplementary material for: A Mini-Patch Magnetic Insulin Pump for Enhanced Delivery Resolution and Accuracy
Source: Adv Intell Syst. Author manuscript; Available in PMC 2026 Feb 21. (PMC12922623; doi:10.1002/aisy.202500459)
Supplement: Supplement [file NIHMS2139671-supplement-Supplement.zip]

Archive with 3 entries (3 files):
- 3_Video S1.mp4
- 3_Video S2.mp4
- Supporting information.pdf
